# Supplementary material for: Neurological Manifestations in Pediatric COVID-19 Patients Hospitalized at King Abdulaziz University Hospital, Jeddah, Saudi Arabia: A Retrospective Study
Source: Children (Basel). 2022 Nov 30;9(12):1870. doi: 10.3390/children9121870 (PMC9776438; doi:10.3390/children9121870)
Supplement: Supplementary file 1 [file children-09-01870-s001.zip]

Archive with 1 entries (1 files):
- children-2064510-supplementary.pdf
